# Supplementary material for: Highly Water-Soluble Phenothiazine-Based Quaternary Ammonium Salt Organic Cathode Materials for Organic Flow Batteries
Source: Materials (Basel). 2026 Apr 22;19(9):1690. doi: 10.3390/ma19091690 (PMC13164639; doi:10.3390/ma19091690)
Supplement: Supplementary file 1 [file materials-19-01690-s001.zip]

Archive with 1 entries (1 files):
- materials-4239603-supplementary.pdf
